# Supplementary material for: Parrots have evolved a primate-like telencephalic-midbrain-cerebellar circuit
Source: Sci Rep. 2018 Jul 2;8:9960. doi: 10.1038/s41598-018-28301-4 (PMC6028647; doi:10.1038/s41598-018-28301-4)
Supplement: Supplementary file 2 — Dataset1 [file 41598_2018_28301_MOESM2_ESM.xlsx]

## Sheet: Sheet1
Table S1. List of the species surveyed and volumes (mm3) of the medial spiriform nucleus (SpM), the medial pontine nucleus (PM, the lateral pontine nucleus (PL), the ventral part of the geniculate nucleus (Glv), the nucleus of the basal optic root (nBOR), the nucleus lentiformis mesencephali (LM), the telencephalon (TeL), the optic tectum (TeO), the cerebellum (CB) and the Brain for each species.
Order	Species	SpM	PM	PL	Glv	nBOR	LM	Telencephalon	TeO	Cerebellum	Brain
Apodiformes	Amazilia tzacatl	0.11136			0.26176	0.12736	0.37592	81.262	12.773	23.6605	182.19
	Calypte anna	0.1032	0.0872	0.12416	0.2453	0.114752	0.4167	86.93	14.28	28.2464	183.88
	Phaethornis superciliosus	0.12304	0.07424	0.112	0.3304	0.13536	0.461	96.6986	14.717	30.5197	216.15
	Selasphorus rufus	0.07664	0.05488	0.082723	0.30928	0.11664	0.3272		13.6278		151.641
Accipitriformes	Accipiter cirrocephalus	1.952	1.33968	1.91232	2.36064	2.82416	3.66144		327.205	748.621	4875.48
	Buteo swainsoni	1.74288	1.1128	1.9776	1.8992	3.34816	2.97824		249.246		7694.02
Anseriformes	Anas crecca	1.11344	0.41376	1.81776	1.32672	1.048	1.80368	2088.8	134.186	345.463	3165.83
	Anas castanea	1.3248	0.5108	1.81856	1.47248	0.97744	1.98016	2419.02	98.74	395.23	3424.71
	Anas clypeata	1.29392	0.41712	1.85344	1.27872	0.93456	2.10432	2244.79	97.93	395.463	3288.51
	Anas discors	1.08192	0.36352	1.689	1.01984	0.80112	1.53424	1845.08	95.47	377.703	2895.75
	Anas platyrhynchos	2.0264	0.97344	3.83248	2.96432	1.79152	3.09536	4863.22	185.44	756.08	6949.81
	Anas superciliosa	1.11728	0.74592	2.6324	2.4128	1.49488	3.0112	3415.83	119.49	517.954	4973.94
	Aythya affinis	1.78464	0.59616	2.1352	1.46064	1.19328	2.16448	2721.91	131.66	558.108	4141.89
	Aythya americana	2.04448	0.6325	2.37952	2.03488	1.292	1.77936	3447.01	131.7	732.915	5245.17
	Bucephala albeola	1.44256	0.6128	1.452	1.43856	0.92912	2.5576	2686.08	127.91	560.413	4122.97
	Bucephala clangula	1.96544	0.67735	2.99296	2.73952	1.9368	3.92704	3792.47	210.87	876.158	5961.39
	Chenonetta jubata	1.3952	0.70336	2.22976	1.716	1.49792	2.98496	2833.3	150.79	481.66	4329.15
	Mergus serrator	1.45888	0.68032	1.89584	2.30944	1.87152	2.78224	3249.23	188.89	616.216	4754.34
Charadriiformes	Larus novaehollandiae	0.76736		1.50016	0.56672	1.7272	2.32328		176.084	445.7	2968.15
	Larus philadelphia	0.67856	0.35392	1.41408	0.75888	1.1456	1.7848		160.314	387.045	2512.55
	Limnodromus griseus	0.69888	0.22528	0.60768	0.5772	0.5636	0.5944	725.11	51.12	127.06	1338.03
	Scolopax rusticola	0.8992	0.54416	0.43088	2.07232	1.0856	2.19776	1392.11	104.919	323.564	2219.53
Columbiformes	Columba leucomela	0.25816	0.90752	0.6776	2.75488	0.908	2.17808	1056.22	201.9	219.386	2355.21
	Columba livia	0.39896	0.847007	0.646844	1.92496	1.63632	1.68454	1245.72	113.888	301.077	2343.44
	Ducula spilorrhoa	0.312	0.94904	0.78048	1.93104	0.95504	1.75344	1420.86	123.37	284.66	2697.88
	Geopelia humeralis	0.18368			1.58336	0.61968	1.14032	595.946	108.92	150.734	1106.18
	Geopelia placida	0.12352	0.24576	0.1792	0.8352	0.49344	0.63536	413.78	64	88.91	776.062
	Leucosarcia melanoleuca	0.29824			1.87976	0.89696	1.8653	1269.53	118.752		2217
	Phaps elegans	0.22576	0.45056	0.3865	1.93104	1.13328	1.52752	872.53	89.7917	176.22	1517.37
	Stigmatopelia chinensis	0.23328	0.46848	0.38752	1.55	0.72368	1.38336	686.13	154.58	208.796	1430.5
Coraciiformes	Dacelo novaeguineae	0.44816	0.8376	0.60416	0.9624	1.59808	1.96368	2451.75	355.42	407.52	3970.08
Falconiformes	Falco columbarius	1.0656	0.8136	1.61008	1.6912	1.01376	1.80288		130.462	307.67	3509.65
Galliformes	Alectoris chukar	0.3272	0.66512	1.09216	2.89264	1.8272	2.16608	1406.39	115.86	254.76	2284.75
	Bonasa umbellus	0.39072	0.5488	1.23136	4.4699	2.2874	3.512	1900	182.33	268.39	3124.9
	Dendragapus canadensis	0.29904	0.44448	0.74352	4.15072	2.05872	2.854	1408.26	179.871	349	2720
	Perdix perdix	0.2232			2.50432	1.30256	1.547	956.57	118.689	223.34	1582.2
	Phasianus colchicus	0.52768	0.39984	0.97232	3.21024	1.88784	2.75776	2041.93	163.027	273.394	3721.7
Gruiformes	Fulica americana	1.10176	0.30368	0.6312	1.30688	1.14752	1.82416	1842.69	127.65	247.33	2718.92
	Gallinula tenebrosa	1.01328	0.43696	0.54912	1.2848	0.89792	1.2488		94.615		2726.54
Palaeognatha	Dromaius novaehollandiae	3.37728	5.12128	3.84928	11.0963	17.2154	9.85696	13696	514.9	3973.74	21829.9
	Struthio camelus	2.27904	11.0154	7.81056	10.8656	15.719	14.7907	17984.8	587.863	6226.35	27006.3
	Nothoprocta perdicaria	0.20672	0.5648	0.47008	1.68576	0.76832	1.54336	763.509	99.9088	196.04	2035.17
Passeriformes	Acanthiza pusilla	0.14608	0.1552	0.2436	0.4611	0.1581	0.2742	233	34.81	35.24	434.363
	Acanthorhynchus tenuirostris	0.32832	0.22928	0.18368	0.5635	0.2397	0.4746	294.4	29.46	66.89	489.382
	Agelaius phoeniceus	0.480945	0.34296	0.49856	0.66288	0.4672	0.51184	921.689	50.8346	110.088	1614.86
	Baeolophus bicolor	0.3552	0.1834	0.3029	0.7013	0.4366	0.5326	534.217	47.151	95.8577	919.533
	Bombycilla cedrorum	0.26584	0.15488	0.3168	0.62048	0.35248	0.56096		31.9818	59.14	805.3
	Carduelis tristis	0.1976	0.10784	0.27152	0.43296	0.26816	0.39104	279.497	21.5155	59.8139	555.888
	Cormobates leucophaea	0.32288	0.20112	0.35712	0.8808	0.46144	0.71824	511.283	64.8733	113.339	781.853
	Dumetella carolinensis	0.3112	0.2112	0.41312	0.95888	0.5376	0.82832	528.681	50.1789	89.4584	839.348
	Emblema pictum	0.18016	0.09792	0.11808	0.36976	0.2704	0.316	214.58	18.9626	58.1699	366.795
	Eopsaltria australis	0.31664	0.3152	0.31936	0.83104	0.77712	0.7517	512.7	40.52	92.99	838.803
	Erythrura gouldiae	0.11824			0.2301	0.3462	0.2492	238.95	20.94	44.19	427.606
	Euphagus carolinus	0.7336			1.16416	0.53136	0.93744	1196.74	82.1024	155.4	1656.56
	Gymnorhina tibicen	1.77072	0.50304	0.7472	1.6726	1.8532	1.8225	2922.12	219.43	483.27	4017.37
	Carpodacus mexicanus	0.41136	0.147036	0.19232	0.61632	0.42656	0.47424	458.578	39.4931	78.6069	1058.98
	Junco hyemalis	0.29264	0.21168	0.42064	0.7532	0.392	0.539	585.3	50.5448	53.2461	879.054
	Lichenostomus penicillatus	0.43416			0.80464	0.3656	0.71328	603.8	50.0768		916.988
	Manorina melanocephala	1.01616	0.38704	0.82832	0.8262	1.3924	0.8242	1547.58	88.5	234.47	2278.96
	Melospiza melodia	0.26304	0.21424	0.22544	0.8456	0.37456	0.56672	493.316	47.7939	72.8004	908.784
	Menura novaehollandiae	4.01344	1.06528	1.2056	5.0576	3.1819	5.4412		384.66	801.58	10163.1
	Pardalotus punctatus	0.21808	0.15552	0.1648	0.6131	0.3389	0.4819	201.275	43.1933	54.9746	423.94
	Passerina cyanea	0.21264	0.15696	0.184	0.55792	0.37088	0.56944	327.352	35.7584	60.0002	618.533
	Petroica multicolor	0.1536	0.12832	0.2345	0.44768	0.31056	0.60592	269.64	57.3987	67.2227	473.938
	Parus atricapillus	0.37488	0.1504	0.312	0.80144	0.35296	0.63792		50.4397	82.9646	814.479
	Parus carolinensis	0.22032	0.08704	0.19532	0.37024	0.20816	0.23968	312.224	25.3541	53.8803	479.653
	Sitta carolinensis	0.42464	0.22416	0.245	0.65728	0.40592	0.41376	612.77	47.0131	83.0602	1000
	Spizella passerina	0.15588	0.1216	0.22544	0.4854	0.3259	0.3356	245.788	32.5891	60.533	396.8
	Spizella pusilla	0.18992	0.12416	0.24896	0.50752	0.26208	0.39648	308.47	31.1994	42.8296	473.91
	Stagonopleura guttata	0.20752			0.50272	0.40944	0.56912	375.812	34.593	57.2957	720.077
	Taeniopygia bichenovii	0.13664	0.07568	0.19888	0.2114	0.387	0.3209	228.4	28.19	55.019	409.266
	Taeniopygia guttata	0.15392	0.09504	0.15776	0.27	0.17296	0.35486	207.83	16.9422	52.8004	328.185
	Turdus merula	0.6824	0.61184	0.82384	1.87392	0.86288	1.372	1238.76	124.047	187.27	1914.09
	Troglodytes aedon	0.25824	0.14016	0.14032	0.80112	0.39728	0.60848	300.484	42.9814	47.3862	464.906
	Zonotrichia albicollis	0.35312	0.27936	0.39264	0.98896	0.6168	0.62896	563.797	56.8797	79.9413	864.354
Pelecaniformes	Pelecanus conspicillatus	6.8368	0.8216	2.69152	2.35824	2.64048	3.99456		258.769	1357.75	22500
	Bubulcus ibis	1.41088		1.46144	1.7746	1.5976	1.6398	1939.45	213.76	382.07	4025.1
	Nycticorax caledonicus	1.81728	1.5584	2.0756	1.43904	1.40384	1.93248	1921.54	269.32	514.372	3360.04
Piciformes	Indicator minor	0.32016	0.2968	0.35216	0.77056	0.45424	0.6392	327.176	34.5114	53.7913	603.552
	Picoides pubescens	0.46528	0.2544	0.2576	0.74512	0.6536	0.79776	698.83	50.0861	110.11	997.53
	Sphyrapicus varius	0.45184	0.29808	0.37296	0.930762	0.63824	0.9032	696.91	65.105	140.28	934.569
Procellariiformes	Thalassarche melanophrys	4.00064	2.30656	5.1076	4.8416	1.77408	7.48608	7413.69	246.401	2744.23	14129.3
	Ardenna tenuirostris	1.32016	0.855386	1.56438	1.56144	0.42752	2.91488	2334.24	235.01	911.8	4757.72
Psittaciformes	Alisterus scapularis	2.59888	0.82112	0.82464	2.33792	1.62896	2.89216	3127.46	202.14	412.54	4478.76
	Cacatua roseicapilla	3.5216	0.66528	1.0408	1.72224	1.66432	2.45024	5520.9	211.06	521.91	6723.94
	Cacatua tenuirostris	6.3544	0.94064	1.35128	1.79632	1.65328	2.29704		224.852	891.95	11778
	Glossopsitta porphyrocephala	1.49808	0.31088	0.46416	0.95744	0.64768	0.612	1395.15	60.625	164.46	1939.19
	Melopsittacus undulatus	0.76	0.28112	0.46144	0.46432	0.32656	0.55552	825.12	59.64	128.83	1151.54
	Nymphicus hollandicus	1.35152	0.37616	0.59792	0.9617	1.0339	0.5983	1676.78	80.82	214.16	2111
	Polytelis swainsonii	1.26592	0.36456		1.04064	0.83376	1.8176	2163.2	134.88	290.325	2996.14
	Trichoglossus haematodus	1.30096			1.51088	0.65952	2.21072	2726.62	123.42		3333.98
Strigiformes	Aegolius acadicus	0.6864	0.8656	0.98752	2.31264	0.73728	2.37888	2203.77	72.5946	236.116	3142.86
	Asio flammeus	1.6448	0.55072	2.20736	1.59328	0.77856	3.13824	4617.95	99.1629	421.912	6221.04
	Bubo scandiaca	3.6832	1.28224	2.54112	3.76832	1.3408	7.57312	13921.6	257.718	1083.83	18127.4
	Bubo virginianus	3.26624	1.52288	3.68256	3.51488	2.15584	5.7328	15669.5	231.981	1169.75	19073.4
	Ninox boobook	1.15808	0.52752	0.89808	2.153	2.2142	4.28128	4100.93	148.15	492	6338.8
	Strix nebulosa	3.03616	1.91904	2.78528	3.92064	2.74688	5.53664	10482.2	161.304	807.64	13433.4
	Strix varia	3.56288	1.58016	1.79488	3.5616	1.86208	5.78304	10053.3	166.642	746.71	12727.1
	Surnia ulula	2.1888	1.03744	1.62784	1.90688	1.18176	4.2128	7463.32	204.755	529.07	9408.3
	Tyto alba	1.32512	0.74416	1.66784	1.32608	0.66032	3.3744	4108.76	74.0899	444.12	5849.81
